# Supplementary material for: Anti-AQP4 autoantibodies promote ATP release from astrocytes and induce mechanical pain in rats
Source: J Neuroinflammation. 2021 Aug 21;18:181. doi: 10.1186/s12974-021-02232-w (PMC8380350; doi:10.1186/s12974-021-02232-w)
Supplement: Supplementary file 6 — Additional file 6: Supplementary Table 1. Gene list of Fold change>2.0 and P-Value<0.05 [file 12974_2021_2232_MOESM6_ESM.xlsx]

## Sheet: Sheet1
Table S1. Gene list of Fold change>2.0 and P-Value<0.05
		AQP4 vs Control
Gene name	Description	Fold Change	P-Value
Cxcl2	chemokine (C-X-C motif) ligand 3	137.037	0.00685101
Nos2	nitric oxide synthase 2	71.894	0.00459247
Il1b	interleukin 1 beta	37.604	0.0116786
Irg1	immunoresponsive 1 homolog (mouse)	37.527	0.013841
Clec4e	C-type lectin domain family 4 member E	22.689	0.00855225
Selp	selectin P	21.417	0.0218054
Niacr1	hydroxycarboxylic acid receptor 2	18.717	0.00442437
Ccl20	chemokine (C-C motif) ligand 20	17.934	0.0198994
Ms4a7	membrane-spanning 4-domains subfamily A member 7	17.237	0.00579275
Cxcl3	chemokine (C-X-C motif) ligand 3	15.551	0.0271967
Il1rn	interleukin 1 receptor antagonist	15.073	0.0104007
Ccl3	chemokine (C-C motif) ligand 3-like 3	14.11	0.0224336
Ccl7	chemokine (C-C motif) ligand 7	12.101	0.00426499
Slpi	secretory leukocyte peptidase inhibitor	11.434	0.016074
Tgm1	transglutaminase 1	11.011	0.0131828
Trem1	triggering receptor expressed on myeloid cells 1	10.84	0.00532548
Serpina3n	"serpin peptidase inhibitor, clade A (alpha-1 antiproteinase, antitrypsin), member 3"	10.759	0.0014007
Runx3	runt-related transcription factor 3	10.228	0.000782338
Ccl2	chemokine (C-C motif) ligand 2	10.184	0.00569221
Lcn2	lipocalin 2	9.911	0.00212415
Ciita	"class II, major histocompatibility complex, transactivator"	9.776	0.0049217
Mcemp1	mast cell-expressed membrane protein 1	8.69	0.00325319
Fcar	Fc fragment of IgA receptor	8.666	0.00956522
Clec4a2	"C-type lectin domain family 4, member a4"	8.591	0.00338709
Ccrl2	chemokine (C-C motif) receptor-like 2	8.467	0.0252022
Cxcr2	chemokine (C-X-C motif) receptor 2	8.298	0.0197211
G0s2	G0/G1 switch 2	8.276	0.00905561
Clec4a1	zinc finger protein 705A	8.254	0.00208396
Birc3	baculoviral IAP repeat containing 3	7.924	0.010101
Trem3	triggering receptor expressed on myeloid cells 3	7.881	0.0025149
Ptx3	pentraxin 3	7.704	0.0210897
Nod2	nucleotide binding oligomerization domain containing 2	7.611	0.00811859
Plaur	"plasminogen activator, urokinase receptor"	7.157	0.0167794
Clec4d	C-type lectin domain family 4 member D	7.136	0.0159736
Klrk1	"killer cell lectin-like receptor subfamily K, member 1"	7.064	0.036015
Sectm1b	secreted and transmembrane 1B	7.052	0.0388416
Bst1	bone marrow stromal cell antigen 1	7.034	0.0273063
Ctrc	chymotrypsin C	6.95	0.0382523
Serpine1	"serpin peptidase inhibitor, clade E (nexin, plasminogen activator inhibitor type 1), member 1"	6.754	0.0159131
Cst7	cystatin F	6.694	0.00968935
Oscar	"osteoclast associated, immunoglobulin-like receptor"	6.551	0.0108846
Postn	"periostin, osteoblast specific factor"	6.309	0.0198057
RT1-Da	"major histocompatibility complex, class II, DR alpha"	6.289	0.00278162
Slfn3		6.18	0.0231746
C6	complement component 6	5.994	0.0330156
Osm	oncostatin M	5.939	0.0146521
LOC681325	predicted gene 6377	5.849	0.021429
Clec4a3	"C-type lectin domain family 4, member a3"	5.706	0.00250536
Socs3	suppressor of cytokine signaling 3	5.695	0.0304443
Tlr1	toll-like receptor 1	5.694	0.00736316
Fcrl2	"Fc receptor-like S, scavenger receptor"	5.68	0.0172723
Neurl3	neuralized E3 ubiquitin protein ligase 3	5.676	0.00504725
Nkr-p1c	killer cell lectin-like receptor subfamily B member	5.639	0.0450469
Sell	selectin L	5.592	0.0341881
Aoah	acyloxyacyl hydrolase	5.55	0.0290861
Ccr1	chemokine (C-C motif) receptor 1	5.543	0.00247796
RT1-Bb	"major histocompatibility complex, class II, DQ beta 1"	5.477	0.00345384
Ankrd33b	ankyrin repeat domain 33B	5.455	0.0401223
Cd3g	CD3g molecule	5.431	0.0306163
Plac8	placenta specific 8	5.373	0.0055894
Csf2rb	colony stimulating factor 2 receptor beta common subunit	5.363	0.00645688
Ncf4	neutrophil cytosolic factor 4	5.197	0.0048622
Tac4	tachykinin 4	5.196	0.029407
Igsf6	immunoglobulin superfamily member 6	5.138	0.0164748
Sit1	signaling threshold regulating transmembrane adaptor 1	5.128	0.00802131
Thbs1	thrombospondin 1	5.128	0.0269014
RT1-Ba	"major histocompatibility complex, class II, DQ alpha 1"	5.123	0.0021783
Tfec	transcription factor EC	5.119	0.0105145
Ccl6	chemokine (C-C motif) ligand 6	5.107	0.00316714
RT1-Db1	"major histocompatibility complex, class II, DR beta 5"	5.031	0.00437112
Clec7a	C-type lectin domain family 7 member A	4.997	0.0113669
Napsa	napsin A aspartic peptidase	4.961	0.00981899
Cd8a	CD8a molecule	4.937	0.0118503
Gsg1	germ cell associated 1	4.913	0.00648354
Sdc1	syndecan 1	4.908	0.0224415
Nfkbiz	"nuclear factor of kappa light polypeptide gene enhancer in B-cells inhibitor, zeta"	4.897	0.0301175
Tagap	T-cell activation RhoGTPase activating protein	4.806	0.000996041
Tnfrsf4	tumor necrosis factor receptor superfamily member 4	4.793	0.00509323
Mnda	"interferon, gamma-inducible protein 16"	4.717	0.0273194
Olr1	oxidized low density lipoprotein (lectin-like) receptor 1	4.693	0.0112656
Cd14	CD14 molecule	4.67	0.0110397
Oas1k	2 ' -5 ' oligoadenylate synthetase 1K	4.652	0.0259129
Lyc2	lysozyme C type 2	4.62	0.00629726
Serpinb8	"serpin peptidase inhibitor, clade B (ovalbumin), member 8"	4.61	0.0325652
Mefv	Mediterranean fever	4.561	0.000672433
Samsn1	"SAM domain, SH3 domain and nuclear localization signals 1"	4.557	0.0259752
Msr1	macrophage scavenger receptor 1	4.535	0.00619324
Pim1	"Pim-1 proto-oncogene, serine/threonine kinase"	4.53	0.00630281
Tlr8	toll-like receptor 8	4.53	0.0054302
Mmp9	matrix metallopeptidase 9	4.518	0.00935327
Tgfbi	transforming growth factor beta induced	4.485	0.0201931
Ly6c	"lymphocyte antigen 6 complex, locus A"	4.429	0.0221153
Batf	"basic leucine zipper transcription factor, ATF-like"	4.373	0.0474266
Ctsc	cathepsin C	4.367	0.00270979
Hk3	hexokinase 3 (white cell)	4.355	0.0232405
Ifit3	interferon induced protein with tetratricopeptide repeats 3	4.351	0.0339679
Cd8b	CD8b molecule	4.335	0.00462533
C5ar1	complement component 5a receptor 1	4.324	0.0132624
Ifi47	interferon gamma inducible protein 47	4.318	0.00394301
Nlrc4	"NLR family, CARD domain containing 4"	4.311	0.00138219
Tnfrsf9	tumor necrosis factor receptor superfamily member 9	4.298	3.3242e-05
Bcl3	B-cell CLL/lymphoma 3	4.293	0.0288791
Slc16a3	"solute carrier family 16 (monocarboxylate transporter), member 3"	4.264	0.0061742
Cybb	"cytochrome b-245, beta polypeptide"	4.236	0.0173002
Fgr	"FGR proto-oncogene, Src family tyrosine kinase"	4.218	0.0117037
Folr2	folate receptor 2 (fetal)	4.186	0.0067379
Lyz2	lysozyme	4.127	0.00357539
Serpinb1a	"serpin peptidase inhibitor, clade B (ovalbumin), member 1"	4.094	0.00152813
Fyb	FYN binding protein	4.084	0.0138203
Fcgr2b	Fc fragment of IgG receptor IIb	4.059	0.00341269
Cd74	CD74 molecule	4.047	0.00216645
LOC685157	paired immunoglobin-like type 2 receptor beta	4.025	0.03272
H19	"H19, imprinted maternally expressed transcript (non-protein coding)"	4.016	0.0138539
Tnfrsf1b	tumor necrosis factor receptor superfamily member 1B	4.007	0.0131044
Bik	BCL2-interacting killer	4.006	0.00799625
Rnase6	"ribonuclease, RNase A family, k6"	3.978	0.00743967
Rbm47	RNA binding motif protein 47	3.977	0.00406858
Klra1	"killer cell lectin-like receptor, subfamily A, member 2"	3.969	0.0040837
Cebpb	CCAAT/enhancer binding protein beta	3.965	0.00478607
Il21r	interleukin 21 receptor	3.958	0.00371688
Themis2	thymocyte selection associated family member 2	3.935	0.00474403
Arg1	arginase 1	3.928	0.0498957
Zc3h12a	zinc finger CCCH-type containing 12A	3.919	0.010542
Apobec1	"apolipoprotein B mRNA editing enzyme, catalytic polypeptide 1"	3.911	0.0102413
Cd2	CD2 molecule	3.902	0.00690397
Ptges	prostaglandin E synthase	3.872	0.0319944
Crym	crystallin mu	3.865	0.00855921
Gmfg	"glia maturation factor, gamma"	3.859	0.00317044
Parpbp	PARP1 binding protein	3.859	0.0402016
Plscr1	phospholipid scramblase 1	3.832	0.0338712
Ccl9	chemokine (C-C motif) ligand 9	3.829	0.00908707
Slamf8	SLAM family member 8	3.813	0.00615928
Prelid2	PRELI domain containing 2	3.778	0.0022385
Spic	Spi-C transcription factor (Spi-1/PU.1 related)	3.778	0.0250269
Gpr18	G protein-coupled receptor 18	3.74	0.0043921
Adgrg5	adhesion G protein-coupled receptor G5	3.731	0.0055134
Slc28a2	"solute carrier family 28 (concentrative nucleoside transporter), member 2"	3.73	0.00225186
Itgb7	integrin subunit beta 7	3.684	0.000183071
Fcgr1a	Fc fragment of IgG receptor Ia	3.683	0.00139573
Fcgr3a	Fc fragment of IgG receptor IIIa	3.676	0.00840144
Gda	guanine deaminase	3.676	0.0407757
Ercc6l	excision repair cross-complementation group 6 like	3.65	0.0115686
Tmem71	transmembrane protein 71	3.648	0.0312372
Lst1	leukocyte specific transcript 1	3.634	0.0173366
Chi3l1	chitinase 3 like 1	3.628	0.000631486
Cd5	CD5 molecule	3.59	0.00238491
Itgad	integrin subunit alpha D	3.584	0.00732447
Ripk3	receptor interacting serine/threonine kinase 3	3.572	0.0203679
Tmem106a	transmembrane protein 106A	3.572	0.00178362
Cfp	complement factor properdin	3.557	0.00897487
Cd300le	CD300 molecule like family member d	3.545	0.0175747
Knstrn	kinetochore-localized astrin/SPAG5 binding protein	3.525	0.0119335
MGC105649	chromosome 15 open reading frame 48	3.515	0.0165696
Cebpd	CCAAT/enhancer binding protein delta	3.497	0.00609823
Tlr2	toll-like receptor 2	3.489	0.00792467
Clec9a	C-type lectin domain family 9 member A	3.482	0.00107389
Slamf6	SLAM family member 6	3.476	0.0377074
Milr1	mast cell immunoglobulin like receptor 1	3.469	0.0150093
Hcst	hematopoietic cell signal transducer	3.431	0.0331244
Melk	maternal embryonic leucine zipper kinase	3.426	0.0248082
Lilrb4	leukocyte immunoglobulin like receptor B4	3.419	0.0181574
Ifi30	"interferon, gamma-inducible protein 30"	3.415	0.00203477
RGD1305807	STRA6-like	3.414	0.047474
Gabrr2	"gamma-aminobutyric acid (GABA) A receptor, rho 2"	3.407	0.013872
P2ry6	"pyrimidinergic receptor P2Y, G-protein coupled, 6"	3.401	0.00780409
Lck	"LCK proto-oncogene, Src family tyrosine kinase"	3.396	0.000989026
F10	coagulation factor X	3.394	0.00551948
Steap4	STEAP4 metalloreductase	3.393	0.0345715
Dok3	docking protein 3	3.37	0.03681
Csf3r	colony stimulating factor 3 receptor	3.362	0.00484626
Fam64a	family with sequence similarity 64 member A	3.359	0.00195617
Ns5atp9	KIAA0101	3.358	0.0165878
Cxcl11	chemokine (C-X-C motif) ligand 11	3.346	0.0255784
Slamf9	SLAM family member 9	3.344	0.0121691
Tspo	translocator protein	3.343	0.00299714
Gpr65	G protein-coupled receptor 65	3.338	0.0306382
Cd274	CD274 molecule	3.335	0.0193043
Rab32	"RAB32, member RAS oncogene family"	3.331	0.00190152
Trib3	tribbles pseudokinase 3	3.326	0.00690433
Cd80	CD80 molecule	3.324	0.000823074
LOC100910973	uncharacterized LOC100910973	3.321	0.0204151
C1qc	"complement component 1, q subcomponent, C chain"	3.318	0.00139154
Ccdc69	coiled-coil domain containing 69	3.297	0.00182137
Zc3h12d	zinc finger CCCH-type containing 12D	3.297	0.0306096
Adgre1	adhesion G protein-coupled receptor E1	3.291	0.0259289
Tnfaip6	TNF alpha induced protein 6	3.291	0.0111701
Enpp3	ectonucleotide pyrophosphatase/phosphodiesterase 3	3.288	0.040008
Kif2c	kinesin family member 2C	3.281	0.000608897
Anpep	"alanyl aminopeptidase, membrane"	3.278	0.0479953
Icos	inducible T-cell co-stimulator	3.272	0.0140841
Junb	jun B proto-oncogene	3.264	0.0224782
Snai3	snail family zinc finger 3	3.259	0.0193786
Gapt	"GRB2-binding adaptor protein, transmembrane"	3.245	0.00219509
Cdh17	cadherin 17	3.237	0.014875
Gpr31	G protein-coupled receptor 31	3.234	5.65228e-05
Lsp1	lymphocyte-specific protein 1	3.224	0.000768683
Glipr1	GLI pathogenesis-related 1	3.216	0.00299936
Rasgrp4	RAS guanyl releasing protein 4	3.213	0.00943429
Troap	trophinin associated protein	3.212	0.00696379
F2rl2	coagulation factor II (thrombin) receptor-like 2	3.211	0.0341566
Cd40	CD40 molecule	3.208	0.00190218
Traf1	TNF receptor associated factor 1	3.206	0.0460343
Gpr160	G protein-coupled receptor 160	3.204	0.00164645
Car4	carbonic anhydrase IV	3.189	0.0217899
Klra5	"killer cell lectin-like receptor, subfamily A, member 5"	3.187	0.036627
Fes	"FES proto-oncogene, tyrosine kinase"	3.186	0.00637471
Abcb1b	"ATP-binding cassette, sub-family B (MDR/TAP), member 1B"	3.184	0.0185637
Cxcl16	chemokine (C-X-C motif) ligand 16	3.183	0.012693
Il2rb	interleukin 2 receptor subunit beta	3.172	0.00380335
Pbk	PDZ binding kinase	3.172	0.0198254
Nek2	NIMA-related kinase 2	3.17	0.0472317
Prdm1	"PR domain containing 1, with ZNF domain"	3.162	0.00311463
Psmb9	proteasome subunit beta 9	3.159	0.0157288
Cenpf	centromere protein F	3.151	0.0172221
Ccnb2	cyclin B2	3.147	0.00502526
Ctsw	cathepsin W	3.147	0.0277684
Rhod	ras homolog family member D	3.147	0.0168782
Slfn2	schlafen 2	3.147	0.0130105
Ccnb1	cyclin B1	3.146	0.0133656
Cfd	complement factor D (adipsin)	3.145	0.0035506
Gpr171	G protein-coupled receptor 171	3.138	0.00819179
Pik3ap1	phosphoinositide-3-kinase adaptor protein 1	3.138	0.0321671
Itgal	integrin subunit alpha L	3.136	0.00750275
Hck	"HCK proto-oncogene, Src family tyrosine kinase"	3.135	0.0140069
Slc7a7	"solute carrier family 7 (amino acid transporter light chain, y+L system), member 7"	3.135	0.0062101
Fblim1	filamin binding LIM protein 1	3.134	0.0495534
Snx20	sorting nexin 20	3.134	0.00214817
Gngt2	"guanine nucleotide binding protein (G protein), gamma transducing activity polypeptide 2"	3.131	0.0197284
Cdca3	cell division cycle associated 3	3.13	0.00334262
Bcl2a1	BCL2 related protein A1	3.128	0.0482013
Top2a	topoisomerase (DNA) II alpha	3.112	0.00324154
Dnajc22	DnaJ heat shock protein family (Hsp40) member C22	3.108	0.029955
Vav1	vav guanine nucleotide exchange factor 1	3.101	0.0101709
LOC691141	chromosome 19 open reading frame 38	3.097	0.0333765
Csf2ra	colony stimulating factor 2 receptor alpha subunit	3.096	0.0107854
Cenpw	centromere protein W	3.082	0.0107716
Cxcr3	chemokine (C-X-C motif) receptor 3	3.064	0.0159151
Itgam	integrin subunit alpha M	3.054	0.00855506
Timp1	TIMP metallopeptidase inhibitor 1	3.051	0.00822425
Uhrf1	ubiquitin-like with PHD and ring finger domains 1	3.036	0.0107289
Kcnn4	"potassium channel, calcium activated intermediate/small conductance subfamily N alpha, member 4"	3.033	0.0104535
Tnfsf13b	tumor necrosis factor superfamily member 13b	3.031	0.0426644
Il2rg	interleukin 2 receptor subunit gamma	3.026	0.015562
Ddias	DNA damage-induced apoptosis suppressor	3.024	0.0497834
Plk1	polo-like kinase 1	3.021	0.0087685
Ptprcap	"protein tyrosine phosphatase, receptor type C associated protein"	3.018	0.0166319
Ctsz	cathepsin Z	3.008	0.00436874
RGD1561778	CD300c molecule	3	0.0117181
Cyba	"cytochrome b-245, alpha polypeptide"	2.997	0.00641362
Cdkn3	cyclin-dependent kinase inhibitor 3	2.991	0.0147763
Kif20a	kinesin family member 20A	2.989	0.00576021
Cdca2	cell division cycle associated 2	2.971	0.00417994
Clec12a	C-type lectin domain family 12 member A	2.966	0.0116967
F2rl3	coagulation factor II (thrombin) receptor-like 3	2.966	0.0283864
Ppm1n	"protein phosphatase, Mg2+/Mn2+ dependent 1N (putative)"	2.965	0.0343756
Arhgap30	Rho GTPase activating protein 30	2.962	0.00404461
Mrc1	"mannose receptor, C type 1"	2.96	0.00960899
Cd53	CD53 molecule	2.959	0.0080172
Ect2	epithelial cell transforming 2	2.955	0.0258967
RGD1565785	chromosome X open reading frame 21	2.948	0.0169521
Spns3	spinster homolog 3 (Drosophila)	2.948	0.016934
Hcls1	hematopoietic cell-specific Lyn substrate 1	2.945	0.00280296
Sgol2	shugoshin-like 2 (S. pombe)	2.931	0.0170811
Map4k1	mitogen-activated protein kinase kinase kinase kinase 1	2.928	0.0126628
Map3k8	mitogen-activated protein kinase kinase kinase 8	2.914	0.0161985
Pstpip1	proline-serine-threonine phosphatase interacting protein 1	2.912	0.000966637
Ctla2a	cytotoxic T lymphocyte-associated protein 2 alpha	2.908	0.0129475
Pon3	paraoxonase 3	2.898	0.0312375
Slc2a9	"solute carrier family 2 (facilitated glucose transporter), member 9"	2.897	0.0155284
Dntt	DNA nucleotidylexotransferase	2.89	0.0491435
Ska1	spindle and kinetochore associated complex subunit 1	2.89	0.036027
Cep55	centrosomal protein 55kDa	2.884	0.0276971
Kmo	kynurenine 3-monooxygenase (kynurenine 3-hydroxylase)	2.881	0.00156415
Clec2g	"C-type lectin domain family 2, member G"	2.875	0.0315011
Pou2f2	POU class 2 homeobox 2	2.872	0.0123512
Cd68	CD68 molecule	2.866	0.0289825
Dennd2d	DENN/MADD domain containing 2D	2.858	0.0155475
Kif18a	kinesin family member 18A	2.857	0.0050302
Cdc20	cell division cycle 20	2.853	0.0193812
Hlx	H2.0-like homeobox	2.853	0.00795843
Xdh	xanthine dehydrogenase	2.853	0.00537604
Mafb	v-maf avian musculoaponeurotic fibrosarcoma oncogene homolog B	2.849	0.0163175
Gpx2	glutathione peroxidase 2	2.839	0.0139925
Arhgap9	Rho GTPase activating protein 9	2.834	0.00288255
Fcer1g	Fc fragment of IgE receptor Ig	2.833	0.00375099
Psmb8	proteasome subunit beta 8	2.832	0.0134054
Sectm1a	secreted and transmembrane 1	2.824	0.0456321
Lcp1	lymphocyte cytosolic protein 1 (L-plastin)	2.823	0.00287623
A3galt2	"alpha 1,3-galactosyltransferase 2"	2.821	0.0217442
Fam111a	family with sequence similarity 111 member A	2.819	0.0101993
Gimap4	"GTPase, IMAP family member 4"	2.815	0.0110883
Arid3a	AT-rich interaction domain 3A	2.813	0.00122769
Rac2	"ras-related C3 botulinum toxin substrate 2 (rho family, small GTP binding protein Rac2)"	2.81	0.0101332
Ube2c	ubiquitin conjugating enzyme E2C	2.797	0.00659706
Pygl	"phosphorylase, glycogen, liver"	2.786	0.00390698
Cyth4	cytohesin 4	2.781	0.000657621
Il18bp	interleukin 18 binding protein	2.777	0.0140314
Ang	angiogenin	2.769	0.014499
Gdf3	growth differentiation factor 3	2.769	0.0441375
Ckap2	cytoskeleton associated protein 2	2.768	0.0110972
Kctd19	potassium channel tetramerization domain containing 19	2.761	0.00575386
Ggn	gametogenetin	2.76	0.0322222
Kif18b	kinesin family member 18B	2.758	0.022154
Depdc1	DEP domain containing 1	2.752	0.0329386
RGD1559482	CD300c molecule	2.752	0.0392396
RT1-CE10	"major histocompatibility complex, class I, A"	2.75	0.0302612
Cysltr1	cysteinyl leukotriene receptor 1	2.749	0.00191289
Lrrn4cl	LRRN4 C-terminal like	2.749	0.0164426
Mxd3	MAX dimerization protein 3	2.746	0.0215505
Bard1	BRCA1 associated RING domain 1	2.743	0.0164043
Myo1g	myosin IG	2.743	0.00716884
Tyrobp	TYRO protein tyrosine kinase binding protein	2.743	0.0018871
Plek	pleckstrin	2.74	0.00760821
S100a11	S100 calcium binding protein A11	2.732	0.0176054
Bub1b	BUB1 mitotic checkpoint serine/threonine kinase B	2.728	0.0136454
Dbf4	DBF4 zinc finger	2.727	0.00618486
Nusap1	nucleolar and spindle associated protein 1	2.727	0.038274
Cd200r1	CD200 receptor 1	2.725	0.00417848
Pttg1	pituitary tumor-transforming 1	2.723	0.00283316
Tnfaip8l2	TNF alpha induced protein 8 like 2	2.722	0.000848626
Ninj1	ninjurin 1	2.72	0.00865165
Cxcr4	chemokine (C-X-C motif) receptor 4	2.717	0.0337328
Ptpn18	"protein tyrosine phosphatase, non-receptor type 18"	2.713	0.00259203
Dlgap5	"discs, large (Drosophila) homolog-associated protein 5"	2.703	0.00628297
Tmem37	transmembrane protein 37	2.702	0.00732245
Kif22	kinesin family member 22	2.7	0.00401271
Cdk1	cyclin-dependent kinase 1	2.698	0.00208318
Ppp1r3b	protein phosphatase 1 regulatory subunit 3B	2.696	0.0426259
C1qb	"complement component 1, q subcomponent, B chain"	2.695	0.00121066
C3ar1	complement component 3a receptor 1	2.695	0.0171974
Fosl2	FOS like antigen 2	2.695	0.0373688
Gbp2	"guanylate binding protein 2, interferon-inducible"	2.695	0.048918
Irf8	interferon regulatory factor 8	2.695	0.00259971
Sp140	SP140 nuclear body protein	2.688	0.00456139
Mki67	marker of proliferation Ki-67	2.684	0.0209442
Gsap	gamma-secretase activating protein	2.68	0.00513022
Psd4	pleckstrin and Sec7 domain containing 4	2.68	0.00398307
Nlrp1a	"NLR family, pyrin domain containing 1A"	2.675	0.0033357
Casp1	caspase 1	2.673	0.00342856
Arhgdib	Rho GDP dissociation inhibitor (GDI) beta	2.672	0.00240653
Slc25a45	solute carrier family 25 member 45	2.672	0.0064204
Rrm2	ribonucleotide reductase regulatory subunit M2	2.666	0.02488
Zfp36	ZFP36 ring finger protein	2.665	0.0362824
Cp	ceruloplasmin (ferroxidase)	2.664	0.00352994
Prc1	protein regulator of cytokinesis 1	2.664	0.0173556
Hist1h2bk	"histone cluster 1, H2bk"	2.663	0.00564383
Tbxas1	thromboxane A synthase 1	2.663	0.00407125
Bub1	BUB1 mitotic checkpoint serine/threonine kinase	2.661	0.0144194
Lyn	"LYN proto-oncogene, Src family tyrosine kinase"	2.652	0.00280262
Rarres1	retinoic acid receptor responder (tazarotene induced) 1	2.652	0.0289224
Elf4	E74-like factor 4 (ets domain transcription factor)	2.65	0.0160702
Unc93b1	unc-93 homolog B1 (C. elegans)	2.648	0.00382182
Itga5	integrin subunit alpha 5	2.647	0.0280274
MGC105567	similar to cDNA sequence BC023105	2.647	0.0207955
Sla	Src-like-adaptor	2.646	0.00927553
Birc5	baculoviral IAP repeat containing 5	2.645	0.00063482
Fam55b	neurexophilin and PC-esterase domain family member 4	2.639	0.0112606
Espl1	"extra spindle pole bodies like 1, separase"	2.635	0.00227829
Tlr9	toll-like receptor 9	2.634	0.00717766
Acp5	"acid phosphatase 5, tartrate resistant"	2.63	0.0377783
Stxbp2	syntaxin binding protein 2	2.629	0.00668899
Zap70	zeta chain of T cell receptor associated protein kinase 70kDa	2.628	0.0135511
Mcm10	minichromosome maintenance 10 replication initiation factor	2.622	0.0265272
Ch25h	cholesterol 25-hydroxylase	2.62	0.00535209
Ttk	TTK protein kinase	2.618	0.00861677
Aif1	allograft inflammatory factor 1	2.613	0.00381067
Ticam2	toll-like receptor adaptor molecule 2	2.612	0.00527075
Clec10a	C-type lectin domain family 10 member A	2.61	0.0302563
Scube1	"signal peptide, CUB domain, EGF-like 1"	2.607	0.0114424
Rarres2	retinoic acid receptor responder (tazarotene induced) 2	2.601	0.0146829
Icam1	intercellular adhesion molecule 1	2.598	0.0480284
Fam105a	family with sequence similarity 105 member A	2.595	0.0085078
Srgn	serglycin	2.595	0.0158316
Ccna2	cyclin A2	2.594	0.00686443
F5	coagulation factor V	2.591	0.0395558
Lilrb3	?leukocyte immunoglobulin like receptor B3	2.591	0.0495776
Nfkb2	nuclear factor of kappa light polypeptide gene enhancer in B-cells 2 (p49/p100)	2.587	0.0310308
Ikbke	"inhibitor of kappa light polypeptide gene enhancer in B-cells, kinase epsilon"	2.586	0.0350072
Cks2	CDC28 protein kinase regulatory subunit 2	2.58	0.00766688
Kif23	kinesin family member 23	2.579	0.00707438
Ahr	aryl hydrocarbon receptor	2.578	0.0169318
Kif20b	kinesin family member 20B	2.578	0.00803194
Alox5ap	arachidonate 5-lipoxygenase-activating protein	2.573	2.31504e-05
Ptprc	"protein tyrosine phosphatase, receptor type C"	2.566	0.0122039
Slc10a6	"solute carrier family 10 (sodium/bile acid cotransporter), member 6"	2.566	0.0234637
Lag3	lymphocyte-activation gene 3	2.564	0.0453676
C5ar2	complement component 5a receptor 2	2.562	0.0108428
Cd247	CD247 molecule	2.559	0.0357438
Gpr84	G protein-coupled receptor 84	2.557	0.0125646
Acoxl	acyl-CoA oxidase-like	2.549	0.00324911
Ccnf	cyclin F	2.549	0.00585178
Ptpn6	"protein tyrosine phosphatase, non-receptor type 6"	2.541	0.00515547
Nlrp3	"NLR family, pyrin domain containing 3"	2.54	0.00580213
Arl11	ADP ribosylation factor like GTPase 11	2.536	0.0174143
Arpc1b	actin related protein 2/3 complex subunit 1B	2.533	0.00448331
Cd86	CD86 molecule	2.533	0.000586435
Cfh	complement factor H	2.532	0.00122482
Parvg	parvin gamma	2.53	0.0348528
Cdca5	cell division cycle associated 5	2.529	0.00158915
Xkr5	X-linked Kx blood group related 5	2.529	0.00381453
Cmklr1	chemerin chemokine-like receptor 1	2.528	0.00848729
C2	complement component 2	2.524	0.0064267
Ly86	lymphocyte antigen 86	2.523	0.00863424
Tmem156	transmembrane protein 156	2.523	0.0486954
Pik3r5	phosphoinositide-3-kinase regulatory subunit 5	2.519	0.00881275
Fermt3	fermitin family member 3	2.517	0.014764
Spi1	Spi-1 proto-oncogene	2.516	0.00681082
Spp1	secreted phosphoprotein 1	2.516	0.0423619
Plp2	proteolipid protein 2 (colonic epithelium-enriched)	2.515	0.0169822
Il1rl1	interleukin 1 receptor like 1	2.513	0.0212296
Tacc3	"transforming, acidic coiled-coil containing protein 3"	2.513	0.000512145
Gna15	"guanine nucleotide binding protein (G protein), alpha 15 (Gq class)"	2.509	0.00247019
Nuf2	"NUF2, NDC80 kinetochore complex component"	2.507	0.0170856
Upp1	uridine phosphorylase 1	2.506	0.0215288
Kif11	kinesin family member 11	2.501	0.00303631
Gpr183	G protein-coupled receptor 183	2.499	0.00472269
Smpdl3a	sphingomyelin phosphodiesterase acid-like 3A	2.497	0.0427262
Mybl2	v-myb avian myeloblastosis viral oncogene homolog-like 2	2.493	0.0085305
Ncr3	natural cytotoxicity triggering receptor 3	2.489	0.0219395
C1qa	"complement component 1, q subcomponent, A chain"	2.488	0.000689728
Iqgap3	IQ motif containing GTPase activating protein 3	2.483	0.0134318
Tpx2	"TPX2, microtubule-associated"	2.471	0.00355369
Cdkn2c	"cyclin-dependent kinase inhibitor 2C (p18, inhibits CDK4)"	2.47	0.00501479
Rhoh	ras homolog family member H	2.465	0.0247897
Mxd1	MAX dimerization protein 1	2.462	0.0381122
Aldh1l2	aldehyde dehydrogenase 1 family member L2	2.46	0.0227117
Susd3	sushi domain containing 3	2.46	0.000814139
Clic1	chloride intracellular channel 1	2.457	0.00221973
Tlr6	toll-like receptor 6	2.455	0.0039047
Fgd2	"FYVE, RhoGEF and PH domain containing 2"	2.454	0.000121117
Stc2	stanniocalcin 2	2.449	0.0215681
Aspm	abnormal spindle microtubule assembly	2.444	0.00254269
B4galt1	"UDP-Gal:betaGlcNAc beta 1,4- galactosyltransferase, polypeptide 1"	2.444	0.0446132
Anxa3	annexin A3	2.44	0.00358048
Cmtm3	CKLF-like MARVEL transmembrane domain containing 3	2.437	0.00303604
Il4r	interleukin 4 receptor	2.436	0.0133378
Dpep2	dipeptidase 2	2.435	0.0124423
Cenpa	centromere protein A	2.433	0.0301278
Epsti1	epithelial stromal interaction 1 (breast)	2.431	0.00203418
Rgs1	regulator of G-protein signaling 1	2.43	0.0227652
Sash3	SAM and SH3 domain containing 3	2.427	0.00120054
Cklf	chemokine-like factor	2.426	0.0110427
Casp8	caspase 8	2.425	0.0110611
Cyp2d1	"cytochrome P450, family 2, subfamily d, polypeptide 1"	2.425	0.00291882
Fam60a	family with sequence similarity 60 member A	2.425	0.000565137
Was	Wiskott-Aldrich syndrome	2.422	0.00470495
Btk	Bruton tyrosine kinase	2.42	0.000446749
Ugt1a6	"UDP glucuronosyltransferase 1 family, polypeptide A6"	2.418	0.0242938
Mrgprx3	MAS related GPR family member X3	2.415	0.0413972
Eme1	essential meiotic structure-specific endonuclease 1	2.412	0.015436
Fsip1	fibrous sheath interacting protein 1	2.412	0.0189674
LOC497796	immunoreceptor Ly49si1	2.408	0.0110758
Mov10	Mov10 RISC complex RNA helicase	2.407	0.0068678
Ier3	immediate early response 3	2.405	0.0418191
Spc25	"SPC25, NDC80 kinetochore complex component"	2.402	0.00193766
Fmo5	flavin containing monooxygenase 5	2.398	0.00242481
Acap1	"ArfGAP with coiled-coil, ankyrin repeat and PH domains 1"	2.397	0.03517
Myo1f	myosin IF	2.395	0.0140243
Sbno2	strawberry notch homolog 2 (Drosophila)	2.393	0.0284042
Tap1	"transporter 1, ATP-binding cassette, sub-family B (MDR/TAP)"	2.389	0.00615991
Mpeg1	macrophage expressed 1	2.383	0.0118084
Cd300lb	CD300 molecule like family member b	2.38	0.0301378
Syk	spleen tyrosine kinase	2.376	0.0165847
Tlr7	toll-like receptor 7	2.369	0.00449878
Tk1	"thymidine kinase 1, soluble"	2.365	0.00280274
Myd88	myeloid differentiation primary response 88	2.363	0.00785122
Itgb2	integrin subunit beta 2	2.361	0.0221048
Fcgr2a	Fc fragment of IgG receptor IIa	2.36	0.00640587
Hpgds	hematopoietic prostaglandin D synthase	2.351	0.011
Hspa1b	heat shock protein family A (Hsp70) member 1A	2.351	0.0236057
Mcm5	minichromosome maintenance complex component 5	2.351	0.00498994
St14	suppression of tumorigenicity 14	2.35	0.0283825
Dok2	docking protein 2	2.345	0.0263034
Cd300a	CD300a molecule	2.337	0.0429688
Plin2	perilipin 2	2.334	0.00741078
Lmnb1	lamin B1	2.333	0.0104992
Lgals3bp	"lectin, galactoside-binding, soluble, 3 binding protein"	2.327	0.0201086
Hmha1	histocompatibility (minor) HA-1	2.324	0.0139037
Sp100	nuclear antigen Sp100	2.321	0.00769614
Irf1	interferon regulatory factor 1	2.314	0.0371073
Mt1a	metallothionein 1	2.312	0.00160862
Gbp5	guanylate binding protein 5	2.311	0.0131128
Pycard	PYD and CARD domain containing	2.303	0.00289273
Dock8	dedicator of cytokinesis 8	2.301	0.00603151
Npl	N-acetylneuraminate pyruvate lyase (dihydrodipicolinate synthase)	2.285	0.0139868
Tgif1	TGFB-induced factor homeobox 1	2.282	0.0228378
Slc15a3	"solute carrier family 15 (oligopeptide transporter), member 3"	2.279	0.0191785
Fam46a	family with sequence similarity 46 member A	2.277	0.00137123
RT1-T24-1	"histocompatibility 2, T region locus 24"	2.274	0.00754989
Tlr4	toll-like receptor 4	2.272	0.00223972
Cxcl17	chemokine (C-X-C motif) ligand 17	2.266	0.0209397
Osmr	oncostatin M receptor	2.265	0.0393311
Rin3	Ras and Rab interactor 3	2.265	0.00400181
Cenpu	centromere protein U	2.262	0.0197072
Fxyd5	FXYD domain containing ion transport regulator 5	2.262	0.00677114
Sh2b2	SH2B adaptor protein 2	2.259	0.035524
P2ry2	"purinergic receptor P2Y, G-protein coupled, 2"	2.258	0.0260794
Ptpn7	"protein tyrosine phosphatase, non-receptor type 7"	2.255	0.0289772
Racgap1	Rac GTPase activating protein 1	2.254	0.00802527
Dse	dermatan sulfate epimerase	2.25	0.00582008
Nckap1l	NCK associated protein 1 like	2.249	0.00316059
Kifc1	kinesin family member C1	2.248	0.0128877
Cass4	Cas scaffolding protein family member 4	2.246	0.00925752
Il10ra	interleukin 10 receptor subunit alpha	2.246	0.0059096
Arhgap25	Rho GTPase activating protein 25	2.245	0.00769642
Akna	AT-hook transcription factor	2.244	0.00902016
Sh3bp2	SH3-domain binding protein 2	2.244	0.0162872
Cdc45	cell division cycle 45	2.243	0.0133986
Nat1	N-acetyltransferase 2 (arylamine N-acetyltransferase)	2.242	0.00121055
Kdelr3	KDEL endoplasmic reticulum protein retention receptor 3	2.239	0.0231064
Cd37	CD37 molecule	2.236	0.00240344
Aldh3b1	aldehyde dehydrogenase 3 family member B1	2.233	0.00582687
Angpt4	angiopoietin 4	2.232	0.0171
Hspa1a	heat shock protein family A (Hsp70) member 1A	2.225	0.0105893
Nsl1	"NSL1, MIS12 kinetochore complex component"	2.225	0.00290539
Slc11a1	"solute carrier family 11 (proton-coupled divalent metal ion transporter), member 1"	2.225	0.0252086
Mtfr2	mitochondrial fission regulator 2	2.223	0.000908494
Shc1	SHC (Src homology 2 domain containing) transforming protein 1	2.222	0.00969626
Arhgap4	Rho GTPase activating protein 4	2.22	0.0049165
Csf1r	colony stimulating factor 1 receptor	2.22	0.000501643
Lcp2	lymphocyte cytosolic protein 2	2.219	0.00272505
Ptpn1	"protein tyrosine phosphatase, non-receptor type 1"	2.217	0.00761547
Lgmn	legumain	2.214	0.00926755
Il17ra	interleukin 17 receptor A	2.212	0.00206907
Capn3	calpain 3	2.211	0.00986122
Grn	granulin	2.21	0.0218416
Kpna2	"karyopherin alpha 2 (RAG cohort 1, importin alpha 1)"	2.209	0.00376274
Ifitm2	interferon induced transmembrane protein 2	2.206	0.012235
Prcp	prolylcarboxypeptidase	2.206	0.00588257
Hmgb2	high mobility group box 2	2.204	0.00435821
Coro1a	coronin 1A	2.202	0.00425818
March1	membrane associated ring-CH-type finger 1	2.202	0.00016216
Tlr5	toll-like receptor 5	2.2	0.0484445
Mms22l	"MMS22 like, DNA repair protein"	2.199	0.00253529
Pld4	phospholipase D family member 4	2.194	0.00376311
Il17rb	interleukin 17 receptor B	2.192	0.00884731
Klhl6	kelch like family member 6	2.192	0.0033051
Abracl	ABRA C-terminal like	2.19	0.00671948
Pik3r6	phosphoinositide-3-kinase regulatory subunit 6	2.186	0.00897558
Rgs14	regulator of G-protein signaling 14	2.186	0.0144525
Mastl	microtubule associated serine/threonine kinase like	2.184	0.0396074
Lpxn	leupaxin	2.18	0.00576955
Chdh	choline dehydrogenase	2.179	0.00609969
Sapcd2	suppressor APC domain containing 2	2.172	0.00248418
Ttc7a	tetratricopeptide repeat domain 7A	2.172	0.00384
Mcm3	minichromosome maintenance complex component 3	2.171	0.00361445
Ncf2	neutrophil cytosolic factor 2	2.169	0.0150097
Col7a1	"collagen, type VII, alpha 1"	2.162	0.0386297
Il16	interleukin 16	2.161	8.71645e-05
Alox5	arachidonate 5-lipoxygenase	2.16	0.0280562
Myo7a	myosin VIIA	2.16	0.0255446
Cenpt	centromere protein T	2.158	0.0337571
Il13ra1	interleukin 13 receptor subunit alpha 1	2.156	0.00658294
Dnase2	"deoxyribonuclease II, lysosomal"	2.154	0.0196076
P2rx4	"purinergic receptor P2X, ligand gated ion channel, 4"	2.154	0.0193607
Spn	sialophorin	2.151	0.01691
Tifab	"TRAF-interacting protein with forkhead-associated domain, family member B"	2.149	0.00370913
Aurkb	aurora kinase B	2.148	0.0126678
Cmtm6	CKLF-like MARVEL transmembrane domain containing 6	2.148	0.00783468
Rnaset2	ribonuclease T2	2.145	0.00330648
Csrnp1	cysteine-serine-rich nuclear protein 1	2.143	0.0384033
Dab2	"Dab, mitogen-responsive phosphoprotein, homolog 2 (Drosophila)"	2.137	0.0306792
Ly96	lymphocyte antigen 96	2.137	0.00575873
Dsn1	"DSN1 homolog, MIS12 kinetochore complex component"	2.133	0.0344967
RGD1565166	chromosome 16 open reading frame 89	2.133	0.0147728
Rab3il1	RAB3A interacting protein (rabin3)-like 1	2.124	0.00404352
Tnfsf13	tumor necrosis factor superfamily member 13	2.124	0.0194663
Vasp	vasodilator-stimulated phosphoprotein	2.124	0.0494895
Cd36	CD36 molecule	2.123	0.0183423
Ndc80	NDC80 kinetochore complex component	2.123	0.0178475
Parp9	poly(ADP-ribose) polymerase family member 9	2.122	0.00991834
Baz1a	bromodomain adjacent to zinc finger domain 1A	2.12	0.00583204
Ggta1	"glycoprotein, alpha-galactosyltransferase 1"	2.12	0.00979198
Soat1	sterol O-acyltransferase 1	2.12	0.00931482
Pik3cd	"phosphatidylinositol-4,5-bisphosphate 3-kinase catalytic subunit delta"	2.119	0.0036298
Casc5	cancer susceptibility candidate 5	2.118	0.0115211
Ldha	lactate dehydrogenase A	2.115	0.00187346
Tifa	TRAF-interacting protein with forkhead-associated domain	2.115	0.00467486
Ugt1a7c	"UDP glucuronosyltransferase 1 family, polypeptide A7C"	2.115	0.00850485
Tcirg1	"T-cell, immune regulator 1, ATPase, H+ transporting, lysosomal V0 subunit A3"	2.113	0.0177298
Angptl4	angiopoietin like 4	2.112	0.0325114
Smagp	small cell adhesion glycoprotein	2.11	0.0127412
Fcrla	Fc receptor-like A	2.106	0.0228955
Sema5b	semaphorin 5B	2.098	0.0195826
Cdca8	cell division cycle associated 8	2.092	0.0154821
Mtbp	MDM2 binding protein	2.091	0.00560325
Plcg2	phospholipase C gamma 2	2.083	0.00840292
Tbx4	T-box 4	2.083	0.00486351
Tgfb3	transforming growth factor beta 3	2.079	0.016558
Fn1	fibronectin 1	2.078	0.0490957
RT1-A3	"RT1 class Ib, locus Cl"	2.078	0.00423915
Mvp	major vault protein	2.076	0.0011375
Ptbp3	polypyrimidine tract binding protein 3	2.076	0.00409683
Cd101	CD101 molecule	2.073	0.00383923
Kif15	kinesin family member 15	2.073	0.00917182
Traf3ip3	TRAF3 interacting protein 3	2.065	0.0121412
RT1-CE15	"RT1 class Ib, locus Cl"	2.064	0.0038691
Mcm6	minichromosome maintenance complex component 6	2.063	0.00153191
Stat6	"signal transducer and activator of transcription 6, interleukin-4 induced"	2.06	0.00728208
Scpep1	serine carboxypeptidase 1	2.055	0.00750447
Nradd	neurotrophin receptor associated death domain	2.054	0.0102088
P2ry14	"purinergic receptor P2Y, G-protein coupled, 14"	2.054	0.00848637
Clec5a	C-type lectin domain family 5 member A	2.053	0.00391795
Pstpip2	proline-serine-threonine phosphatase interacting protein 2	2.053	0.0220581
Casp4	caspase 4	2.051	0.0132093
Slc38a6	solute carrier family 38 member 6	2.051	0.00629736
Fli1	"Fli-1 proto-oncogene, ETS transcription factor"	2.05	0.00261464
Cndp1	carnosine dipeptidase 1 (metallopeptidase M20 family)	2.048	0.0216083
Fas	Fas cell surface death receptor	2.048	0.0134905
Il10rb	interleukin 10 receptor subunit beta	2.046	0.0110392
Slc17a9	"solute carrier family 17 (vesicular nucleotide transporter), member 9"	2.045	0.0150764
Rhbdf2	rhomboid 5 homolog 2 (Drosophila)	2.044	0.0389836
Def6	"DEF6, guanine nucleotide exchange factor"	2.04	0.0197986
Asf1b	anti-silencing function 1B histone chaperone	2.039	0.0317871
Ifnlr1	"interferon, lambda receptor 1"	2.039	0.0435062
Lat2	linker for activation of T-cells family member 2	2.037	0.00707593
Mt2A	metallothionein 2A	2.036	0.00397189
Zmym6nb	ZMYM6 neighbor	2.035	0.000956298
Clspn	claspin	2.034	0.00804888
Mmp19	matrix metallopeptidase 19	2.032	0.00761467
Ppp1r18	protein phosphatase 1 regulatory subunit 18	2.026	0.00324987
Parp14	poly(ADP-ribose) polymerase family member 14	2.023	0.0354524
Ucp2	"uncoupling protein 2 (mitochondrial, proton carrier)"	2.022	0.00259556
Gpr20	G protein-coupled receptor 20	2.021	0.00700896
Irgm	immunity-related GTPase family M member 1	2.017	0.0256021
Ptafr	platelet-activating factor receptor	2.01	0.00850135
Ifitm3	interferon induced transmembrane protein 3	2.009	0.00693772
Slc43a3	solute carrier family 43 member 3	2.009	0.0017383
Btg2	BTG family member 2	2.004	0.0495722
Slfn13	schlafen family member 13	2.003	0.0237326
Ikzf1	IKAROS family zinc finger 1	2.001	0.00111823
